# Supplementary material for: The Anti-Glucocorticoid Receptor Antibody Clone 5E4: Raising Awareness of Unspecific Antibody Binding
Source: Int J Mol Sci. 2022 May 2;23(9):5049. doi: 10.3390/ijms23095049 (PMC9104323; doi:10.3390/ijms23095049)
Supplement: Supplementary file 1 [file ijms-23-05049-s001.zip]

Archive with 1 entries (1 files):
- ijms-1681063-supplementary.pdf
